# Supplementary material for: Novel Organosilicon Tetramers with Dialkyl-Substituted [1]Benzothieno[3,2-b]benzothiophene Moieties for Solution-Processible Organic Electronics
Source: Molecules. 2025 Dec 3;30(23):4639. doi: 10.3390/molecules30234639 (PMC12693101; doi:10.3390/molecules30234639)
Supplement: Supplementary file 1 [file molecules-30-04639-s001.zip]

Archive with 1 entries (1 files):
- molecules-3933355-supplementary.pdf
